# Supplementary material for: Persistence of Multiple Paramyxoviruses in a Closed Captive Colony of Fruit Bats (Eidolon helvum)
Source: Viruses. 2021 Aug 20;13(8):1659. doi: 10.3390/v13081659 (PMC8402880; doi:10.3390/v13081659)
Supplement: Supplementary file 1 [file viruses-13-01659-s001.zip]

Archive with 1 entries (1 files):
- viruses-1326198-supplementary.pdf
